# Supplementary material for: Assessing the Feasibility of a Multimodal Approach to Pain Evaluation in Early Stages after Spinal Cord Injury
Source: Int J Mol Sci. 2023 Jul 5;24(13):11122. doi: 10.3390/ijms241311122 (PMC10341965; doi:10.3390/ijms241311122)
Supplement: Supplementary file 1 [file ijms-24-11122-s001.zip]

Archive with 1 entries (1 files):
- ijms-2451118-supplementary.pdf
